# Supplementary material for: Transcatheter Aortic Valve Replacement for Bicuspid Versus Tricuspid Aortic Stenosis: A Systematic Review and Meta-Analysis
Source: Rev Cardiovasc Med. 2026 Jul 28;27(7):49401. doi: 10.31083/RCM49401 (PMC13419958; doi:10.31083/RCM49401)
Supplement: Supplementary file 1 [file 2153-8174-27-7-49401-s1.zip]

Archive with 2 entries (2 files):
- checklist.pdf
- Supplementary Material.pdf
